# Supplementary material for: Animal Welfare Monitor: Raising the Bar for Species-Specific Welfare Evaluation Using Welfare Quality® Principles
Source: Animals (Basel). 2026 Mar 7;16(5):842. doi: 10.3390/ani16050842 (PMC12984143; doi:10.3390/ani16050842)
Supplement: Supplementary file 1 [file animals-16-00842-s001.zip]

Archive with 4 entries (4 files):
- Supplementary Materials.pdf
- Table S4_Ethogram_Giraffe.pdf
- Table S4_Ethogram_Northern ground hornbill.pdf
- Table_S6_Full_list_AWM_English.pdf
